# Supplementary material for: Design of New Genome- and Gene-Sourced Primers and Identification of QTL for Seed Oil Content in a Specially High-Oil Brassica napus Cultivar
Source: PLoS One. 2012 Oct 12;7(10):e47037. doi: 10.1371/journal.pone.0047037 (PMC3470593; doi:10.1371/journal.pone.0047037)
Supplement: Table S1 — Details for 50 differentially expressed genes between two pools of individuals in the DH population with high and low seed oil contents. (XLS) [file pone.0047037.s001.xls]

## Sheet: Table S1
Table S1. Details for 50 differentially expressed genes between two pools of individuals in the DH population with high and low seed oil contents.
Genea	Length(bp)	LOPEb	HOPEc	Log2 Ratio(HOPE /LOPE )	Regulation	Description
BnG01	723	0.80934	6.98113	3.10864	Up	Unknown protein
BnG02	957	5.19669	27.0064	2.37764	Up	ATP-dependent caseinolytic(Clp) protease/crotonase family protein
BnG03	1143	245.166	10.7252	-4.51468	Down	FAD3, fatty acid desaturase 3
BnG04	1611	0.241212	5.31011	4.46037	Up	Unknown protein
BnG05	828	24.2699	2.196	-3.46622	Down	Polynucleotidyl transferase, ribonuclease H-like superfamily protein
BnG06	918	77.5231	4.7437	-4.03054	Down	NIP6;1, NIP6, NLM7, NOD26-like intrinsic protein 6;1
BnG07	1449	33.595	2.40164	-3.80616	Down	Transmembrane amino acid transporter family protein
BnG08	1419	45.2046	8.05126	-2.48918	Down	Protein phosphatase 2C family protein
BnG09	1308	52.6137	8.45108	-2.63823	Down	HSP40/DnaJ peptide-binding protein
BnG10	1125	62.4876	4.8998	-3.67278	Down	LIP1, lipoic acid synthase 1
BnG11	1011	8.20019	116.777	3.83196	Up	DNAJ heat shock family protein
BnG12	2352	0.158383	1.34881	3.0902	Up	Phosphoinositide phosphatase family protein
BnG13	1452	85.1428	12.9778	-2.71384	Down	DGK5, ATDGK5, diacylglycerol kinase 5
BnG14	2760	4.42219	46.3056	3.38835	Up	LOX3, lipoxygenase 3
BnG15	2778	0.808445	11.165	3.78768	Up	Member of CYP76C
BnG16	1125	54.0386	2.02513	-4.7379	Down	Peptide chain release factor 1
BnG17	702	40.145	5.483	-2.87218	Down	LHB1B2, LHCB1.5, photosystem II light harvesting complex gene B1B2
BnG18	714	1.52197	26.0588	4.09776	Up	FAH1, ATFAH1, fatty acid hydroxylase 1
BnG19	1758	1.39865	41.9663	4.90713	Up	Fatty acid hydroxylase superfamily
BnG20	354	56.112	1.711	-5.0354	Down	LTP2, LP2, CDF3, lipid transfer protein 2
BnG21	1476	0.459812	3.82027	3.05456	Up	O-acyltransferase(WSD1-like) family protein
BnG22	1299	50.7293	3.4145	-3.89307	Down	SCPL20, serine carboxypeptidase-like 20
BnG23	906	8.5455	0.30565	-4.80521	Down	Bifunctional inhibitor/lipid-transfer protein/seed storage 2S albumin superfamily protein
BnG24	1584	19.0983	0.82615	-4.53089	Down	Unknown protein
BnG25	1674	0.825	12.0848	3.87266	Up	ATGPAT7, GPAT7, glycerol-3-phosphate acyltransferase 7
BnG26	1389	2.28821	57.41	4.64901	Up	KCS19, 3-ketoacyl-CoA synthase family involved in the biosynthesis of VLCFA
BnG27	1194	60.9869	5.232	-3.54306	Down	Plant stearoyl-acyl-carrier-protein desaturase family protein
BnG28	1119	0.589	15.2421	4.69365	Up	ATGDPD6, GDPD6, glycerophosphodiester phosphodiesterase (GDPD) family
BnG29	3477	2.54022	53.7431	4.40306	Up	ALA1, putative aminophospholipid translocase (p-type ATPase)
BnG30	1482	10.4486	2.3983	-2.12323	Down	FAR1, fatty acid reductase 1
BnG31	993	55.647	2.83319	-4.2958	Down	ATPLC4, PLC4, phosphatidylinositol-specific phospholipase C4
BnG32	1569	8.37502	0.17007	-5.62189	Down	Unknown protein
BnG33	1050	1.8764	23.371	3.63868	Up	THI1,TZ, THI4, thiamine biosynthetic enzyme
BnG34	498	5.7193	129.682	4.503	Up	ATGRP7, CCR2, GR-RBP7, GRP7, small glycine-rich RNA binding protein
BnG35	726	46.2634	8.9754	-2.36582	Down	Thioredoxin superfamily protein
BnG36	420	4.8116	43.2933	3.16956	Up	CCL, transcripts are differentially regulated at the level of mRNA stability at different times of day controlled by the circadian clock.
BnG37	723	16.0742	2.83605	-2.50279	Down	ACHT2, thioredoxin family protein
BnG38	1809	12.3945	50.0905	2.01484	Up	FLP1,YRE,CER3,WAX2, Fatty acid hydroxylase superfamily
BnG39	1278	3.8111	35.0015	3.19914	Up	Protein of unknown function (DUF760)
BnG40	1272	4.5317	158.508	5.12836	Up	ACLA-1, one of the three genes encoding subunit A of the trimeric protein ATP Citrate Lyase
BnG41	1827	2.4471	87.9614	5.16773	Up	ACLB-2, one of the two genes encoding subunit B of the trimeric enzyme ATP Citrate lyase
BnG42	2808	16.9978	2.7229	-2.64213	Down	ERD1, CLPD, SAG15, ATP-dependent Clp protease regulatory subunit
BnG43	564	1.58706	0.21929	-2.85544	Down	Homeodomain leucine zipper (HD-Zip) family protein.
BnG44	417	11.106	1.001	-3.47183	Down	PSBR, PsbR subunit of photosystem II (PSII).
BnG45	1110	0.351	6.52588	4.21663	Up	DGR1, Protein of unknown function, DUF642
BnG46	1857	13.7817	2.03774	-2.75772	Down	Senescence/dehydration-associated protein-related
BnG47	1551	2.8237	20.4644	2.85746	Up	ADG2, APL1, large subunit of ADP-glucose pyrophosphorylase, rate limiting step in starch biosynthesis
BnG48	363	0.553	3.888	2.81368	Up	Basic leucine-zipper 8 (bZIP)
BnG49	450	0.26844	1.305	2.28138	Up	Basic-leucine zipper (bZIP) transcription factor family protein
BnG50	1176	0.56576	5.83184	3.36569	Up	Basic-leucine zipper (bZIP) transcription factor family protein
a Gene indicates differentially expressed gene.
b LOPE indicates gene expression levels of low-oil pool using RPKM method (reads per kb per million reads).
c HOPE indicates gene expression levels of high-oil pool using RPKM method (reads per kb per million reads).
