# Supplementary material for: Design of New Genome- and Gene-Sourced Primers and Identification of QTL for Seed Oil Content in a Specially High-Oil Brassica napus Cultivar
Source: PLoS One. 2012 Oct 12;7(10):e47037. doi: 10.1371/journal.pone.0047037 (PMC3470593; doi:10.1371/journal.pone.0047037)
Supplement: Table S5 — Details for primers used for real-time PCR of four candidate genes. (XLS) [file pone.0047037.s005.xls]

## Sheet: Table S5
Table S5. Details for primers used for real-time PCR of four candidate genes.
Primer	Forward primer	Reverse primer
BnG30RT	CGTAGTGAGGTATGACATAAGT	CATGCACTAATTTATCCAGATTCTCT
BnG36RT	CTTCCCCTTTCTTCACCACTT	GCTGATCACTTCACATGCTTC
BnG40RT	GTTGTTTGGAAAACGTGGCAAG	AACTCTTCATTGTGTGGGACG
BnG44RT	CATTCAAAATCGTCGCGAGCG	CTCCTCGTTGTAGATAGGAC
Bnactin	ATGGCCGATGGTGAGGACATTC	GGTGCGACCACCTTGATCTTC
